# Supplementary material for: Association between craniofacial anomalies, intellectual disability and autism spectrum disorder: Western Australian population-based study
Source: Pediatr Res. 2022 Mar 29;92(6):1795–804. doi: 10.1038/s41390-022-02024-9 (PMC9771801; doi:10.1038/s41390-022-02024-9)
Supplement: Supplementary file 2 — Supplementary Table 2 [file 41390_2022_2024_MOESM2_ESM.xlsx]

## Sheet: Sheet1
Supplemental Table S2. Demographic, antenatal and perinatal characteristics for 566,225 live births surviving to five years of age in Western Australia
among individuals born with craniofacial anomalies between 1983 and 2005.
Explanatory variables		Comparison cohort, n (%)	Craniofacial anomalies (n=1,421)
		(n=564,804)
Demographic variables
Sex	Male	289,572 (51.3)	804 (56.6)
	Female	275,232 (48.7)	617 (43.4)
Indigenous status	Non- Indigenous	529,045 (93.7)	1,318 (92.8)
	Indigenous	34,834 (6.2)	102 (7.1)
	Missing	925 (0.1)	≤5
Maternal age in years	Under 35	495, 236 (87.7)	1,196 (84.2)
	35 and above	69,568 (12.3)	225 (15.8)
Paternal age in years	Under 40	490,049 (86.8)	1,196 (84.2)
	40 and above	74,755 (13.2)	225 (15.8)
Accessibility and remoteness index for Australia (ARIA) at birth	Major cities	364,903 (64.6)	916 (64.5)
	Outer regional/ Inner regional	98,064 (17.4)	236 (16.6)
	Remote/very remote	40,331 (7.1)	104 (7.3)
	Missing	61,506 (10.9)	165 (11.6)
Index of Relative Socioeconomic Disadvantage (IRSD) quintiles at birth	1st (≤ 20%)	114,384 (20.2)	286 (20.1)
	2nd (21-40%)	107,927 (19.1)	261 (18.4)
	3rd (41-60%)	99,309 (17.6)	263 (18.5)
	4th (61-80%)	94,114 (16.7)	231 (16.3)
	5th (>80%)	86,139 (15.3)	211 (14.9)
	Missing	62,931 (11.9)	169 (11.9)
Antenatal variables
Pre-existing Diabetes Mellitus	Absent	550,282 (97.4)	1,384 (97.4)
	Present	13,592 (2.4)	36 (2.5)
	Missing	930 (0.2)	≤5
Epilepsy	Absent	561,045 (99.3)	1,404 (98.8)
	Present	2,829 (0.5)	16 (1.1)
	Missing	930 (0.2)	≤5)
Hypertension	Absent	561,659 (99.4)	1,417 (99.7)
	Present	2,215 (0.4)	≤5
	Missing	930 (0.2)	≤5
Smoking a	No	183,744 (81.5)	479 (78.8)
	Yes	41,627 (18.5)	129 (21.2)
Fertility treatments b	No	318,733 (97.9)	845 (97.6)
	Yes	6,737 (2.4)	21 (2.4)
Perinatal variables
Parity	First	164,801 (29.2)	388 (27.3)
	Second	174,162 (30.8)	405 (28.5)
	Third	110,991 (19.7)	286 (20.1)
	Fourth or more	113,918 (20.2)	341 (24.0)
	Missing	932 (0.2)	≤5
Plurality	Singleton	549,441 (97.3)	1,364 (96.0)
	Twins or more (n=21,961)	15,363 (2.7)	57 (4.0)
Gestation in weeks	Extremely preterm (<28)	1,343 (0.2)	11 (0.8)
	Very preterm (28 to <32)	4,010 (0.7)	24 (1.7)
	Moderate to late preterm (32 to <37)	37,948 (6.7)	131 (9.3)
	Term (37 to < 42)	510,713 (90.4)	1,223 (86.1)
	Postterm (≥42)	10,790 (1.9)	32 (2.2)
Birthweight in grams	<2,500	32,801 (5.8)	154 (10.9)
	2,500 to <3,000	89,546 (15.9)	271 (19.0)
	3,000 to >3,500	210,025 (37.2)	503 (35.4)
	3,500 to <4,000	171,396 (30.4)	370 (26.0)
	≥4,000	61,036 (10.8)	123 (8.7)
POHCc	<95%	34,580 (8.6)	96 (9.3)
	≥95 to <105%	296,316 (74.0)	723 (70.7)
	≥105%	69,593 (17.4)	203 (20.0)
	Missing	8	0
POBW	<75.00	14,578 (2.6)	80 (5.6)
	≥ 75.00 to < 85.00	54,723 (9.7)	170 (12.0)
	≥ 85.00 to < 95.00	141,928 (25.1)	390 (27.5)
	≥ 95.00 to < 105.00	171,783 (30.4)	359 (25.3)
	≥ 105.00 to <115.00	103,980 (18.4)	231 (16.3)
	≥ 115.00 to < 125.00	34,997 (6.2)	85 (6.0)
	≥ 125.00	42,814 (7.5)	106 (7.5)
Apgar score 5 minutes	Normal (7 to 10)	556,901 (98.6)	1,380 (97.1)
	Fairly low (4 to 6)	6,634 (1.2)	32 (2.3)
	Critically low (3 and under)	676 (0.1)	6 (0.4)
	Missing	593 (0.1)	≤5 (0.2)
Fetal distress	Absent	465,634 (82.4)	1,140 (80.2)
	Present	99,170 (17.6)	281 (19.8)
Presentation	Vertex	534,641 (94.7)	1,314 (92.5)
	Breech	25,272 (4.5)	92 (6.5)
	Other	3,957 (0.7)	14 (1.0)
	Missing	934 (0.2)	≤5
Mode of delivery	Spontaneous vaginal	346,032 (61.3)	839 (59.0)
	Vacuum assistance	50,195 (8.9)	111 (7.8)
	Forceps assistance	38,601 (6.8)	75 (5.3)
	Breech manoeuvre (vaginal)	4,475 (0.8)	18 (1.3)
	Elective caesarean section	68,090 (12.1)	198 (13.9)
	Emergency caesarean section	57,408 (10.2)	180 (12.7)
	Missing	≤5	0
CFA, craniofacial anomalies; POHC, percentage of optimal head circumference; POBW, percentage of optimal birthweight; MNS, Midwives Notification System
a Missing data (n = 340,246); as smoking data was available in MNS since 1997.
b Missing data (n = 239,889); as data on fertility treatments was available in MNS since 1993.
c Missing data (n = 164,706); as data on POHC was available in midwives registry MNS since 1990.
