# Supplementary material for: Association between craniofacial anomalies, intellectual disability and autism spectrum disorder: Western Australian population-based study
Source: Pediatr Res. 2022 Mar 29;92(6):1795–804. doi: 10.1038/s41390-022-02024-9 (PMC9771801; doi:10.1038/s41390-022-02024-9)
Supplement: Supplementary file 3 — Supplementary Table 3 [file 41390_2022_2024_MOESM3_ESM.xlsx]

## Sheet: Sheet1
Supplemental Table S3: Characteristics of the individuals included and excluded in the Poisson regression analysis (multivariable)
after excluding missing ARIA and IRSD data.
Explanatory variables (n=566,225)		Included, n (%)	Excluded, n (%)
		(n=502,850)	(n=63,375)
Demographic variables
Sex	Male	257,837 (51.3)	32,539 (51.3)
	Female	245,013 (48.7)	30,836 (48.7)
Race	Non- Indigenous	473,877 (94.2)	56,486 (89.1)
	Indigenous	28,172 (5.6)	6,764 (10.7)
	Missing	801 (0.2)	125 (0.2)
Maternal age in years	Under 35	439,863 (87.5)	56,569 (89.3)
	35 and above	62,987 (12.5)	6,806 (10.7)
Paternal age in years	Under 40	437,532 (87.0)	53,713 (84.8)
	40 and above	65,318 (13.0)	9,662 (15.2)
Accessibility and remoteness index for Australia (ARIA) at birth	Major cities	364,970 (72.6)	849 (1.3)
	Outer regional/ Inner regional	98,137 (19.5)	163 (0.3)
	Remote/very remote	39,743 (7.9)	692 (1.1)
	Missing	0	61,671 (97.3)
Index of Relative Socioeconomic Disadvantage (IRSD) quintiles at birth (Q)	Q1 (≤ 20%)	114,590 (22.8)	80 (0.06)
	Q2 (21-40%)	108,093 (21.5)	95 (0.15)
	Q3 (41-60%)	99,572 (19.8)	0
	Q4 (61-80%)	94,338 (18.8)	7 (0.01)
	Q5 (>80%)	86,257 (17.2)	93 (0.15)
	Missing	0	63,100 (99.6)
Antenatal variables
Pre-existing Diabetes Mellitus	Absent	489,745 (97.4)	61,921 (97.7)
	Present	12,299 (2.4)	1,329 (2.1)
	Missing	806 (0.2)	125 (0.2)
Epilepsy	Absent	499,482 (99.3)	62,967 (99.4)
	Present	2,562 (0.5)	283 (0.4)
	Missing	806 (0.2)	125 (0.2)
Hypertension	Absent	500,077 (99.5)	62,999 (99.4)
	Present	1,967 (0.4)	251 (0.4)
	Missing	806 (0.2)	125 (0.2)
Smoking a	No	168,715 (81.8)	15,508 (79.1)
	Yes	37,657 (18.2)	4,099 (20.9)
Fertility treatments b	No	288,637 (97.9)	30,941 (98.4)
	Yes	6,242 (2.1)	516 (1.6)
Perinatal variables
Parity	First	147,223 (29.3)	17,966 (28.4)
	Second	155,799 (31.0)	18,768 (29.6)
	Third	98,488 (19.6)	12,789 (20.2)
	Fourth or more	100,533 (20.0)	13,726 (21.7)
	Missing	807 (0.2)	126 (0.2)
Plurality	Singleton	489,110 (97.3)	61,695 (97.4)
	Twins or more (n=21,961)	13,740 (2.7)	1,680 (2.7)
Gestation in weeks	Extremely preterm (<28)	1,186 (0.2)	168 (0.3)
	Very preterm (28 to <32)	3,561 (0.7)	473 (0.8)
	Moderate to late preterm (32 to <37)	33,862 (6.8)	4,217 (6.7)
	Term (37 to < 42)	454,941 (90.5)	56,995 (89.9)
	Postterm (≥42)	9,300 (1.9)	1,522 (2.4)
Birthweight in grams	<2,500	29,094 (5.8)	3,841 (6.1)
	2,500 to <3,000	79,825 (15.9)	9,962 (15.8)
	3,000 to >3,500	187,410 (37.3)	23,118 (36.5)
	3,500 to <4,000	152,442 (30.3)	19,324 (30.5)
	≥4,000	54,079 (10.8)	7,080 (11.2)
POHCc	<95%	30,987 (8.6)	3,689 (9.2)
	≥95 - <105%	267,208 (73.9)	29,831 (74.6)
	≥105%	63,312 (17.5)	6,484 (16.2)
	Missing	8
POBW	<75.00	12,815 (2.5)	1,843 (2.9)
	≥ 75.00 - < 85.00	48,369 (9.6)	6,524 (10.3)
	≥ 85.00 - < 95.00	126,374 (25.1)	15,944 (25.1)
	≥ 95.00 - < 105.00	152,871 (30.4)	19,271 (30.4)
	≥ 105.00 - <115.00	92,560 (18.4)	11,651 (18.4)
	≥ 115.00 - < 125.00	31,152 (6.2)	3,930 (6.2)
	≥ 125.00	38,709 (7.7)	4,212 (6.7)
Apgar score 5 minutes	Normal (7 to 10)	496,030 (98.6)	62,251 (98.6)
	Fairly low (4 to 6)	5,748 (1.1)	918 (1.5)
	Critically low (3 and under)	585 (0.1)	97 (0.2)
	Missing	487 (0.1)	109 (0.2)
Fetal distress	Absent	413,013 (82.1)	53,761 (84.8)
	Present	89,837 (17.9)	9,614 (15.2)
Presentation	Vertex	475,910 (94.6)	60,045 (94.8)
	Breech	22,630 (4.5)	2,734 (4.3)
	Other	3,501 (0.7)	470 (0.7)
	Missing	809 (0.2)	126 (0.2)
Mode of delivery	Spontaneous vaginal	305,816 (60.8)	41,055 (64.8)
	Vacuum assistance	45,270 (9.0)	5,036 (7.9)
	Forceps assistance	34,483 (6.9)	4,193 (6.6)
	Breech manoeuvre (vaginal)	3,919 (0.8)	574 (0.9)
	Elective C section	61,572 (12.2)	6,716 (10.6)
	Emergency C section	51,787 (10.3)	5,801 (9.2)
	Missing	≤5 (0.0)	0 (0.0)
Outcome variables
Intellectual disability	No	494,128 (98.3)	62,299 (98.3)
	Yes	8,722 (1.7)	1,076 (1.7)
POHC – percentage of optimal head circumference; POBW – percentage of optimal birthweight; MNS, Midwives Notification System
a Missing data (n = 403,594); as smoking data was available in MNS since 1997.
b Missing data (n = 303,032); as data on fertility treatments was available in MNS since 1993.
c Missing data (n = 227,675); as data on POHC was available in MNS since 1990.
