# Supplementary material for: Association between craniofacial anomalies, intellectual disability and autism spectrum disorder: Western Australian population-based study
Source: Pediatr Res. 2022 Mar 29;92(6):1795–804. doi: 10.1038/s41390-022-02024-9 (PMC9771801; doi:10.1038/s41390-022-02024-9)
Supplement: Supplementary file 4 — Supplementary Table 4 [file 41390_2022_2024_MOESM4_ESM.xlsx]

## Sheet: Sheet1
Supplemental Table S4. Differential associations of Intellectual disability with craniofacial anomalies according to demographic, antenatal and
perinatal factors among 502,850 individuals in the study population
Demographic, antenatal and perinatal factors	Comparison group		CFA		PR – CFA v comparison	Unadjusted relative PR (95% CI)	Adjusted^ relative PR (95% CI)
	n	Intellectual disability	n	Intellectual disability n (%)	(95% CI)
		n (%)
DEMOGRAPHIC FACTORS
Sex
Female	244467	2,967 (1.2)	546	50 (9.2)	7.55 (5.78,9.85)	Ref	Ref
Male	257132	5,634 (2.2)	705	71 (10.0)	4.59 (3.68,5.74)	0.61 (0.43,0.86)	0.62 (0.44,0.87)
Indigenous status
Non-Indigenous	472700	7,497 (1.6)	1177	112 (9.5)	6.00 (5.02,7.17)	Ref	Ref
Indigenous	28099	1,089 (3.9)	73	9 (12.3)	3.18 (1.72,5.88)	0.53 (0.28, 1.01)	0.55 (0.29,1.04)
Maternal age in years
Under 35	438815	7,537 (1.7)	1048	109 (10.4)	6.06 (5.06, 7.24)	Ref	Ref
35 and above	62784	1,064 (1.7)	203	12 (5.9)	3.49 (2.00, 6.06)	0.58 (0.32,1.03)	0.58 (0.32, 1.03)
Paternal age in years
Under 40	436470	6,858 (1.6)	1062	102 (9.6)	6.11 (5.08, 7.36)	Ref	Ref
40 and above	65129	1,743 (2.7)	189	19 (10.1)	3.76 (2.45, 5.76)	0.61 (0.39,0.98)	0.62 (0.39, 0.97)
Accessibility and remoteness index for Australia (ARIA) at birth
Major cities	364055	6,065 (1.7)	915	88 (9.6)	5.77 (4.72, 7.05)	Ref	Ref
Outer regional/ Inner regional	97901	1,763 (1.8)	236	22 (9.3)	5.18 (3.46, 7.73)	0.90 (0.57, 1.40)	0.91 (0.59, 1.40)
Remote/very remote	39643	773 (2.0)	100	11 (11.0)	5.64 (3.22,9.89)	0.98 (0.54, 1.77)	0.81 (0.45, 1.46)
Index of Relative Socioeconomic Disadvantage (IRSD) Quintiles at birth (Q)
Q1 (≤ 20%)	114304	3,201 (2.8)	286	43 (15.0)	5.37 (4.07, 7.09)	0.51 (0.31, 0.83)	0.50 (0.31, 0.81)
Q2 (21-40%)	107832	2,000 (1.9)	261	21 (8.1)	4.34 (2.87, 6.55)	0.41 (0.23, 0.73)	0.39 (0.22, 0.69)
Q3 (41-60%)	99309	1,492 (1.5)	263	21 (8.0)	5.31 (3.52, 8.04)	0.50 (0.28, 0.90)	0.47 (0.27, 0.82)
Q4 (61-80%)	94107	1,098 (1.2)	231	15 (6.5)	5.57 (3.40, 9.11)	0.52 (0.28,1.00)	0.51 (0.27, 0.95)
Q5(>80%)	86047	810 (0.9)	210	21 (10.0)	10.62 (7.04,16.03)	Ref	Ref
ANTENATAL FACTORS
Pre-existing maternal medical conditions
Diabetes Mellitus
Absent	488529	8,297 (1.7)	1384	116 (9.5)	5.62 (4.72, 6.69)	Ref	Ref
Present	12265	289 (2.4)	34	≤5	6.24 (2.76, 14.14)	1.11 (0.48, 2.56)	1.24 (0.57, 2.69)
Epilepsy
Absent	498248	8,453 (1.7)	1234	117 (9.5)	5.59 (4.70, 6.65)	Ref	Ref
Present	2546	133 (5.2)	16	≤5	4.79 (2.02,11.36)	0.86 (0.35, 2.07)	0.98 (0.41,2.35)
Hypertension
Absent	498830	8,532 (1.7)	1247	120 (9.6)	5.63 (4.74, 6.68)	Ref	Ref
Present	1964	54 (2.8)	≤5	≤5	12.12 (2.39,61.40)	2.15 (0.42, 11.01)	2.26 (0.60,8.45)
Maternal active smokinga
Absent	168281	2,260 (1.3)	434	39 (8.6)	6.69 (4.95, 9.05)	Ref	Ref
Present	37539	766 (2.0)	118	12 (10.2)	4.98 (2.90, 8.56)	0.74 (0.40, 1.38)	0.72 (0.39, 1.34)
Fertility treatmentsb
Absent	287879	4,710 (1.6)	758	73 (9.6)	5.89 (4.72, 7.33)	Ref	Ref
Present	6222	102 (1.6)	20	≤5	6.10 (1.62, 23.03)	1.04 (0.27, 3.98)	1.19 (0.30, 4.73)
PERINATAL FACTORS
Parity
First	146884	2,241 (1.5)	339	34 (10.0)	6.57 (4.77, 9.07)	Ref	Ref
Second	155429	2,344 (1.5)	370	40 (10.8)	7.17 (5.34, 9.64)	1.09 (0.70, 1.69)	1.13 (0.73, 1.74)
Third	98237	1,582 (1.6)	251	18 (7.2)	4.45 (2.85, 6.97)	0.68 (0.39, 1.18)	0.76 (0.44, 1.32)
Fourth or more	100243	2,419 (2.4)	290	29 (10.0)	4.14 (2.93, 5.87)	0.63 (0.39, 1.01)	0.61 (0.38, 0.97)
Plurality
Singleton	487912	8,265 (1.7)	1198	115 (9.6)	5.67 (4.76, 6.75)	Ref	Ref
Twins or more	13687	336 (2.5)	53	6 (11.3)	4.61 (2.15, 9.87)	0.81 (0.37, 1.78)	0.88 (0.40, 1.94)
Gestation in weeks
Preterm (<37.00)	38465	1,297 (3.4)	144	31 (21.5)	6.38 (4.65, 8.76)	1.23 (0.84, 1.79)	1.30 (0.88, 1.91)
Term (37.00 – 41.99)	453863	7,120 (1.6)	1078	88 (8.2)	5.20 (4.25, 6.37)	Ref	Ref
Post term ( ≥42.00)	9271	184 (2.0)	29	≤5	3.47 (0.91, 12.34)	0.67 (0.17, 2.60)	0.56 (0.15, 2.09)
Birth weight in grams
<2,500	28966	1,268 (4.4)	128	34 (26.6)	6.07 (4.53, 8.13)	1.10 (0.72, 1.69)	1.05 (0.68, 1.64)
2,500-2,999	79585	1,833 (2.3)	240	33 (13.8)	5.97 (4.33, 8.22)	1.09 (0.70, 1.69)	1.03 (0.66, 1.60)
3,000-3,499	186957	2,855 (1.5)	453	38 (8.2)	5.49 (4.04, 7.46)	Ref	Ref
3,500-3,999	152122	1,956 (1.3)	320	11 (3.4)	2.67 (1.49, 4.79)	0.49 (0.25, 0.94)	0.47 (0.24, 0.91)
>4,000	53969	689 (1.3)	110	≤5	3.56 (1.51, 8.41)	0.65 (0.26, 1.61)	0.65 (0.26, 1.63)
Proportion of optimal head circumference c
<95%	30902	984 (3.2)	85	18 (21.2)	6.65 (4.39, 10.07)	1.42 (0.86, 2.32)	1.45(0.88, 2.48)
≥95 to <105%	266553	4,333 (1.6)	655	50 (7.5)	4.70 (3.59, 6.14)	Ref	Ref
≥105%	63130	1,037 (1.6)	182	22 (12.1)	7.36 (4.95, 10.94)	1.56 (0.97, 2.53)	1.58 (0.99, 2.60)
Proportion of optimal birthweight
<75.00	12747	633 (5.0)	68	15 (22.1)	4.44 (2.82, 6.99)	0.97 (0.52, 1.81)	1.28 (0.65, 2.53)
≥ 75.00 - < 85.00	48223	1,288 (2.7)	146	23 (15.8)	5.90 (4.04, 8.62)	1.29 (0.73, 2.29)	1.13 (0.57, 2.28)
≥ 85.00 - < 95.00	126022	2,277 (1.8)	352	38 (10.8)	5.97 (4.41, 8.09)	1.31 (0.78, 2.21)	1.33 (0.69, 2.54)
≥ 95.00 - < 105.00	152553	2,105 (1.4)	318	20 (6.3)	4.55 (2.98, 6.98)	Ref	Ref
≥ 105.00 - <115.00	92357	1,187 (1.3)	203	8 (3.9)	3.07 (1.55, 6.06)	0.67 (0.30, 1.50)	0.79 (0.32, 1.95)
≥ 115.00 - < 125.00	31082	459 (1.5)	70	≤5	2.90 (0.96, 8.81)	0.64 (0.19, 2.09)	1.04 (0.35, 3.09)
≥ 125.00	38615	652 (1.7)	94	14 (14.9)	8.82 (5.41, 14.39)	1.94 (1.01, 3.70)	2.01 (0.98, 4.12)
Apgar score 5 minutes
7 to 10	5718	306 (5.4)	30	7 (23.3)	5.47 (4.57, 6.55)	Ref	Ref
4 to 6	494818	8,207 (1.7)	1212	110 (9.1)	4.36 (2.26, 8.41)	0.80 (0.40, 1.58)	0.78 (0.38, 1.58)
≤ 3	579	59 (10.2)	6	≤5	6.54 (3.53, 12.11)	1.20 (0.63, 2.27)	1.35 (0.79, 2.29)
Fetal distress
Absent	412019	6,778 (1.7)	994	98 (9.9)	5.99 (4.96, 7.24)	Ref	Ref
Present	89580	1,823 (2.0)	257	23 (9.0)	4.39 (2.96, 6.51)	0.73 (0.47, 1.13)	0.75 (0.48, 1.16)
Presentation
Vertex	474757	7,887 (1.7)	1153	105 (9.1)	5.48 (4.56, 6.59)	Ref	Ref
Breech	22545	601 (2.7)	85	15 (17.6)	6.61 (4.15, 10.55)	1.20 (0.73, 1.99)	1.19 (0.70, 2.00)
Other	3489	98 (2.8)	11	≤5	2.97 (0.45, 19.58)	0.54 (0.08, 3.60)	0.69 (0.12, 3.85)
Mode of delivery
Spontaneous vaginal	305090	5,171 (1.7)	726	74 (10.2)	6.01 (4.84, 7.48)	Ref	Ref
Vacuum assistance	45174	533 (1.2)	96	8 (8.3)	7.06 (3.62, 13.79)	1.17 (0.58, 2.37)	1.24 (0.62, 2.48)
Forceps assistance	34416	501 (1.5)	67	7 (10.5)	7.18 (3.54, 14.55)	1.19 (0.57, 2.50)	1.18 (0.54, 2.58)
Breech manoeuvre	3903	129 (3.3)	16	≤5	1.89 (0.28, 12.71)	0.31 (0.05, 2.14)	0.29 (0.04, 2.22)
Elective C section	61392	1,115 (1.8)	180	13 (7.2)	3.98 (2.35, 6.73)	0.66 (0.38, 1.17)	0.70 (0.40, 1.22)
Emergency C section	51621	1,152 (2.2)	166	18 (10.8)	4.86 (3.13, 7.54)	0.81 (0.49, 1.32)	0.86 (0.52, 1.42)
CFA, craniofacial anomalies; CI, confidence interval;PR, prevalence ratio;Ref, reference category
^ Adjusted for sex, mother’s age, Indigenous status, remoteness, socioeconomic disadvantage, parity, plurality, birthweight and gestational age.
a Data available from 1997 onwards; total n=206,372
b Data available from 1993 onwards; total n=294,879
c Data available from 1990 onwards; total n=361,507
